# Supplementary material for: Minutes-timescale 3D isotropic imaging of entire organs at subcellular resolution by content-aware compressed-sensing light-sheet microscopy
Source: Nat Commun. 2021 Jan 4;12:107. doi: 10.1038/s41467-020-20329-3 (PMC7782498; doi:10.1038/s41467-020-20329-3)
Supplement: Supplementary file 5 — Source Data [file 41467_2020_20329_MOESM5_ESM.xlsx]

## Sheet: Fig2
Fig. 2i
Gaussian			TPE			confocal			3.2Bessel			12.6Bessel			3.2CACS
0	1645.67		0	367		0	366.333		0	1444		0	1665		0	629
1	1656.33		1	366.005		1	371.02		1	1447		1	1678.53		1	637.538
2	1667		2	366.99		2	378.611		2	1450		2	1689.03		2	646.302
3	1678.67		3	369.955		3	387.423		3	1453		3	1695.49		3	655.115
4	1690		4	374.9		4	397.133		4	1456		4	1694.41		4	664.07
5	1702		5	382.8		5	405.8		5	1459		5	1685.86		5	673.583
6	1714		6	393.67		6	412.911		6	1463		6	1674.83		6	683.533
7	1726		7	405.58		7	417.07		7	1467		7	1663.38		7	693.849
8	1738.33		8	417.52		8	420.311		8	1471		8	1656.52		8	704.462
9	1751.33		9	431.37		9	423.423		9	1475		9	1657.65		9	715.255
10	1764.33		10	443.4		10	426.433		10	1480		10	1664.24		10	726.2
11	1777.33		11	455.34		11	429.443		11	1485		11	1673.72		11	737.321
12	1790.33		12	465.4		12	432.453		12	1490		12	1681.62		12	748.423
13	1803.33		13	472.545		13	434.99		13	1495		13	1685.37		13	759.887
14	1816.67		14	477.65		14	437.331		14	1500		14	1681.08		14	771.313
15	1830.33		15	478		15	438.956		15	1504		15	1668.96		15	782.597
16	1843.67		16	476.16		16	440.533		16	1509		16	1654.56		16	793.87
17	1857.67		17	472.34		17	441		17	1514		17	1643.98		17	804.317
18	1871.67		18	467.45		18	437.851		18	1519		18	1644.17		18	813.773
19	1885.67		19	462.475		19	431.07		19	1525		19	1660.04		19	823.217
20	1899.67		20	457.5		20	422.644		20	1531		20	1692.92		20	832.2
21	1913.67		21	454.315		21	413.458		21	1537		21	1731.31		21	840.001
22	1927.33		22	454		22	405.573		22	1544		22	1765.15		22	846.998
23	1940.67		23	455.77		23	400.198		23	1552		23	1784.86		23	852.987
24	1954.67		24	462.16		24	399.249		24	1560		24	1781.21		24	858.008
25	1968.67		25	470.875		25	404.583		25	1569		25	1759.09		25	862.167
26	1982.33		26	480.7		26	417.633		26	1579		26	1728.58		26	865.24
27	1995.33		27	492.38		27	439.746		27	1589		27	1699.82		27	865.138
28	2008.33		28	506.04		28	472.52		28	1601		28	1683.46		28	859.972
29	2021.33		29	520.825		29	514.587		29	1614		29	1683.65		29	851.681
30	2034		30	538.3		30	563.844		30	1627		30	1693.2		30	844.544
31	2046		31	557.9		31	618.53		31	1643		31	1709.55		31	843.761
32	2057.67		32	579.48		32	676.702		32	1663		32	1729.8		32	853.209
33	2068.67		33	603.875		33	735.564		33	1684		33	1752.44		33	869.615
34	2079.67		34	631.24		34	793.127		34	1708		34	1776.34		34	891.689
35	2090.33		35	664.05		35	847.967		35	1734		35	1804.17		35	923.394
36	2100		36	701.98		36	897.427		36	1762		36	1834.84		36	969.791
37	2109		37	744.045		37	940.32		37	1790		37	1866.37		37	1034.67
38	2118		38	787.64		38	980.733		38	1819		38	1896.97		38	1118.24
39	2126.67		39	832.225		39	1020.6		39	1848		39	1922.26		39	1218.51
40	2134.33		40	876.2		40	1058.53		40	1877		40	1940.45		40	1333.28
41	2141.33		41	917.595		41	1094.92		41	1905		41	1960.97		41	1460.53
42	2148		42	954.44		42	1129.16		42	1932		42	1991.93		42	1603.16
43	2153.67		43	985.55		43	1159.7		43	1957		43	2042.44		43	1771.93
44	2158.33		44	1009.16		44	1187.29		44	1980		44	2124.82		44	1966.39
45	2162.33		45	1027.95		45	1210.57		45	2001		45	2238.56		45	2161.17
46	2166		46	1043.55		46	1229.43		46	2019		46	2362.9		46	2329.37
47	2168.67		47	1054.65		47	1243.64		47	2033		47	2476.05		47	2449.94
48	2170.67		48	1063.08		48	1253.72		48	2044		48	2556.72		48	2523.53
49	2172		49	1068.78		49	1259.76		49	2051		49	2597.2		49	2565.1
50	2172		50	1071.5		50	1262.61		50	2053		50	2612.56		50	2573.11
51	2171.67		51	1071.26		51	1261.33		51	2050		51	2606.7		51	2544.72
52	2170.67		52	1068.78		52	1256.8		52	2042		52	2582.76		52	2474.05
53	2169.33		53	1064.33		53	1247.85		53	2029		53	2543.32		53	2349.63
54	2167		54	1057.89		54	1235.61		54	2013		54	2481.12		54	2172.14
55	2163.67		55	1048.75		55	1219.22		55	1993		55	2390.77		55	1969.02
56	2159.33		56	1035.2		56	1198.18		56	1970		56	2287.08		56	1767.38
57	2154.33		57	1018.85		57	1172.16		57	1944		57	2186.24		57	1591.09
58	2149		58	1000.51		58	1137.95		58	1917		58	2103.58		58	1438.92
59	2142.67		59	979.49		59	1094.73		59	1888		59	2044.07		59	1294.54
60	2135.67		60	957.6		60	1045.62		60	1858		60	1998.3		60	1161.77
61	2128		61	935.015		61	993.18		61	1827		61	1961.2		61	1046.04
62	2119.33		62	911.44		62	938.3		62	1796		62	1929.93		62	952.167
63	2110.67		63	888.93		63	884.286		63	1766		63	1900.75		63	884.161
64	2100.67		64	867.04		64	833.373		64	1737		64	1874.64		64	838.731
65	2090.33		65	844.475		65	787.583		65	1710		65	1854.24		65	809.242
66	2079		66	820.92		66	749.231		66	1684		66	1837.36		66	789.782
67	2067		67	795.71		67	719.783		67	1661		67	1821.24		67	775.684
68	2055		68	770.5		68	698.204		68	1640		68	1804.36		68	767.829
69	2042.67		69	744.97		69	682.251		69	1624		69	1785.64		69	770.161
70	2029.33		70	719.75		70	671.367		70	1611		70	1766.17		70	778.644
71	2015.33		71	694.875		71	663.408		71	1601		71	1747.31		71	789.236
72	2001.33		72	671.28		72	657.831		72	1594		72	1729.8		72	796.56
73	1987.33		73	649.665		73	653.39		73	1588		73	1715.22		73	800.322
74	1973		74	629.4		74	649.651		74	1579		74	1702.78		74	803.378
75	1958		75	610.125		75	644.139		75	1569		75	1691.12		75	806.625
76	1942.67		76	592.46		76	636.613		76	1560		76	1682.05		76	809.542
77	1926.67		77	576.16		77	625.843		77	1552		77	1678.38		77	812.063
78	1911		78	560.24		78	611.409		78	1544		78	1682.24		78	814.053
79	1895.33		79	544.925		79	595.453		79	1537		79	1695.85		79	816.043
80	1878.67		80	530.6		80	578.467		80	1531		80	1718.9		80	817.85
81	1862.33		81	516.67		81	561.098		81	1525		81	1746.37		81	819.023
82	1845.33		82	503.33		82	544.333		82	1519		82	1774.62		82	820.84
83	1828		83	490.395		83	529.498		83	1514		83	1798.86		83	821.835
84	1810		84	477.46		84	517.307		84	1509		84	1820.54		84	822.83
85	1792.33		85	464.525		85	509.067		85	1504		85	1844.28		85	823.825
86	1775.33		86	452.16		86	504.536		86	1500		86	1865.01		86	824.769
87	1758.33		87	440.22		87	506.566		87	1495		87	1876.22		87	825.333
88	1741.33		88	428.84		88	514.347		88	1490		88	1872.6		88	825.238
89	1724.67		89	417.895		89	528.474		89	1485		89	1847.54		89	824.621
90	1709		90	406.95		90	545.756		90	1480		90	1802.69		90	824.2
91	1695.67		91	397.095		91	566.703		91	1475		91	1750.85		91	823.205
92	1687.33		92	388.14		92	587.773		92	1471		92	1705.64		92	822.251
93	1683.67		93	379.72		93	609.82		93	1467		93	1679.61		93	821.627
94	1684		94	371.76		94	630.26		94	1463		94	1678.53		94	821.258
95	1687.33		95	364.325		95	648.039		95	1459		95	1695.94		95	820.631
96	1691		96	357.36		96	661.818		96	1456		96	1721.12		96	820.161
97	1693.33		97	350.91		97	670.25		97	1453		97	1744.14		97	818.536
98	1694.67		98	344.94		98	672.651		98	1450		98	1755.01		98	817.147
99	1696.33		99	339.98		99	670.673		99	1447		99	1750.04		99	815.098
100	1697.33		100	336		100	666		100	1444		100	1734.62		100	812.472
Fig. 2j							Fig. 2k
3.2 gaussian sheet	3.2 Bessel sheet	12.6 Bessel sheet	16 TPE	16 confocal					tpe	confocal	gauss	12.6 bessel	12.6 cs	3.2 bessel	3.2CS
1	1	1	1	1				xy pixel	0.31	0.31	0.516	0.516	0.129	2.03125	0.507812
0.995574	0.987482	0.996139	0.950999	0.929724				z pixel	2.5	2.5	4	0.5	0.125	2	0.5
0.988245	0.987482	0.990148	0.911726	0.888828				slices	40	40	37.5	300	1200	300	1200
0.984565	0.987482	0.973258	0.876251	0.819771				roi	512*512	512*512	2048*2048	2048*2048	8192*8192	2048*2048	8192*8192
0.983673	0.987482	0.964169	0.84208	0.796192				volume	2.5192e+06	2.5192e+06	1.67514e+08	1.67514e+08	1.67514e+08	10383360000	1.03828e+10
0.982283	0.987482	0.955363	0.807079	0.739324				cycle	1	1	1	1	1	1	1
0.981135	0.987482	0.948526	0.778406	0.698848				frame rate	0.674	0.669	30	30	30	30	30
0.980081	0.987482	0.936542	0.748388	0.657406				time	59.28	59.8267	1.25	10	10	10	10
0.977836	0.987482	0.939478	0.721416	0.624958				total voxels	10485760	10485760	157286400	1258291200	80530636800	1258291200	80530636800
0.976241	0.987482	0.932963	0.699901	0.588349				voxels/time	176885	175269	125829120	125829120	8053063680	125829120	8053063680
0.974873	0.987482	0.92484	0.676725	0.552707				volume/time	42496.7	42108.4	1.34011e+08	1.67514e+07	1.67514e+07	1038336000	1.03828e+09
0.973491	0.987482	0.920296	0.655171	0.525303			throughput	n v/t/1M	0.176885	0.175269	125.829	125.829	8053.06	125.829	8053.06
0.972627	0.987482	0.91664	0.634961	0.500546			image speed	volume/time/1M	0.0424967	0.0421084	134.011	16.7514	16.7514	1038.34	1038.28
0.971757	0.987482	0.907106	0.614752	0.47827				x*y*z voxel size	0.24025	0.24025	1.06502	0.133128	0.00208012	8.25195	0.128937
0.970448	0.987482	0.901114	0.596797	0.45385
0.968707	0.987482	0.898017	0.579672	0.437458
0.968096	0.987482	0.890699	0.563615	0.416905
0.966871	0.987482	0.886315	0.548665	0.402824
0.966439	0.987482	0.876744	0.533637	0.392065
0.966227	0.987482	0.867294	0.519755	0.382355
0.965386	0.987482	0.864439	0.506189	0.377564
0.964815	0.987482	0.854144	0.493138	0.364702
0.96325	0.987482	0.84586	0.481273	0.353312
0.962701	0.987482	0.840713	0.470081	0.350958
0.962269	0.987482	0.828206	0.459324	0.341922
0.961933	0.987482	0.823581	0.448527	0.331372
0.961655	0.987482	0.816061	0.438046	0.320696
0.961421	0.987482	0.807898	0.428119	0.31187
0.959775	0.913846	0.80633	0.418549	0.301908

## Sheet: Fig3
Fig. 3
Thy1-Image	SSIM		NRMSE
	lr	cs	lr	cs
Cortex	0.6945	0.8779	12.8683	2.7459
Cerebellum	0.6041	0.833	13.2905	3.0294
Midbrain	0.5535	0.808	13.6325	4.0914

## Sheet: Fig4
Fig. 4j
Sample1	cell numbers	density (mm-3)	volume (mm3)				Average	cell numbers	density (mm-3)	volume (mm3)
OLF	2329380	247186	9.42358				OLF	2.73899e+06	250254	10.9448
Isocortex	8612879	237700	36.2343				Isocortex	8.20617e+06	237872	34.4982
CTXsp	532217	230959	2.30438				CTXsp	466108	229023	2.0352
CNU	3574364	206528	17.3069				CNU	3.35439e+06	208561	16.0835
HPF	2360816	211805	11.1462				HPF	2.43048e+06	216483	11.2271
HY	1389131	263902	5.26381				HY	1.15327e+06	264302	4.36344
MB	2809458	217410	12.9224				MB	2.52463e+06	216871	11.6411
CB	7343544	397013	18.497				CB	8.05093e+06	399139	20.1707
TH	1313625	199781	6.57531				TH	1.26042e+06	203367	6.19776
HB	3747806	166356	22.5288				HB	3.29878e+06	165636	19.9158
								3.34842e+07	244271	137.078
Sample2	cell numbers	density (mm-3)	volume (mm3)
OLF	3.22032e+06	243312	13.2354
Isocortex	8.10758e+06	244583	33.1486
CTXsp	454513	276098	1.6462
CNU	3.26505e+06	209553	15.581
HPF	2.43371e+06	213043	11.4236
HY	1.06563e+06	267922	3.97738
MB	2.29969e+06	214966	10.6979
CB	1.00824e+07	408424	24.6861
TH	1.1739e+06	204040	5.75328
HB	3.17092e+06	164167	19.3152
Sample	cell numbers	density (mm-3)	volume (mm3)
OLF	2.66728e+06	262125	10.1756
Isocortex	7.89805e+06	231535	34.1118
CTXsp	411594	190992	2.15503
CNU	3.22376e+06	209844	15.3626
HPF	2.49692e+06	224712	11.1116
HY	1.00504e+06	261108	3.84915
MB	2.46475e+06	218060	11.3031
CB	6.72684e+06	388182	17.3291
TH	1.29373e+06	206512	6.26469
HB	2.97761e+06	166316	17.9033

## Sheet: Fig5
Fig. 5f
	Gastrocnemius1	Gastrocnemius2	Anterior tibialis1	Anterior tibialis2
number	10328	10816	3733	3517
volumn(um^3)	52240000000	69600000000	22960000000	26240000000
diameter	4.502	3.982	2.778	2.836
density	1.97703e-07	1.55402e-07	1.62587e-07	1.34032e-07
Fig. 5g
	12.6x			3.2x CACS			3.2X
	488	637	NMJ occupancy	488	637	NMJ occupancy	488	637	NMJ occupancy
1	519.8	1008	0.515675	587.7	977	0.601535	507	704	0.72017
2	302	618	0.488673	328.5	722.5	0.454671	295.7	378.1	0.782068
3	359	601	0.597338	295	555	0.531532	201	379	0.530343
4	356.6	790.2	0.451278	382	700.7	0.545169	154.9	881.5	0.175723
5	317.3	561.3	0.565295	307.3	566	0.542933	558	602.9	0.925527
6	297.6	495	0.601212	288.7	603.9	0.478059	415.2	752.7	0.551614

## Sheet: SI Fig3
Supplementary Fig. 3
Fig. S3d							Fig. S3e
	Bessel		Gaussian		Unsync Bessel			Bessel	Gaussian	Unsync Bessel
-11	0.0640847	-11	0.21267	-11	0.425899		-8	0.0128175	0.0137673	0.014759
-10	0.0636222	-10	0.278502	-10	0.448663		-6	0.00367883	0.0149942	0.0326513
-9	0.0761622	-9	0.355819	-9	0.467598		-4	0.0174489	0.0184533	0.0441487
-8	0.0935701	-8	0.443296	-8	0.494608		-2	0.350091	0.17592	0.322138
-7	0.104538	-7	0.536145	-7	0.523698		0	0.997682	0.999899	0.995882
-6	0.130034	-6	0.628025	-6	0.558901		2	0.150504	0.315789	0.262359
-5	0.149811	-5	0.715467	-5	0.594484		4	0.017292	0.013596	0.0489077
-4	0.165402	-4	0.798138	-4	0.635391		6	0.00863139	0.0280987	0.0310564
-3	0.207937	-3	0.87494	-3	0.695694		8	0.0194124	0.0281026	0.0277026
-2	0.27814	-2	0.940275	-2	0.779724
-1	0.423214	-1	0.984587	-1	0.917672
0	1	0	1	0	1
1	0.393693	1	0.983475	1	0.899713
2	0.213547	2	0.936549	2	0.793035
3	0.228084	3	0.866946	3	0.746774
4	0.196007	4	0.786115	4	0.708675
5	0.194272	5	0.703535	5	0.685493
6	0.178258	6	0.623035	6	0.665872
7	0.130968	7	0.544315	7	0.658619
8	0.123401	8	0.468165	8	0.65302
9	0.160584	9	0.397059	9	0.642573
10	0.117972	10	0.332468	10	0.629674
11	0.0937671	11	0.274993	11	0.614186

## Sheet: SI Fig6
Supplementary Fig. 6
Thy1-Image	SSIM		NRMSE
	lr	cs	lr	cs
HIP	0.4993	0.8149	14.3769	3.0835
HB	0.4934	0.8337	14.2252	3.1118
CB	0.4541	0.8176	14.2895	3.1092
CNU	0.4758	0.831	13.441	3.286

## Sheet: SI Fig8
Supplementary Fig. 8
Thy1-Image	SSIM		NRMSE
	lr	cs	lr	cs
HIP_a	0.1882	0.7627	16.5783	3.9249
HIP_b	0.5535	0.8953	14.6515	3.3258
ISO_c	0.4393	0.8087	15.4875	4.366
ISO_d	0.555	0.8663	15.0809	3.9038

## Sheet: SI Fig11
Supplementary Fig. 11
NRMSE			SSIM
LR-HR	CS-HR		LR-HR	CS-HR
44.9288	22.0585		0.5069	0.8466
41.2747	23.4559		0.4264	0.8806
42.3625	25.6282		0.5842	0.729
42.1531	23.4337		0.5102	0.7817

## Sheet: SI Fig17
Supplementary Fig. S17j
	LR	LR CACS	HR	LR/HR	CACS/HR
	690	811	812	0.849754	0.998768
	522	572	621	0.84058	0.921095
	655	1203	1209	0.54177	0.995037
	641	1041	1131	0.566755	0.920424
	749	1095	1220	0.613934	0.897541
	575	672	730	0.787671	0.920548
	620	666	720	0.861111	0.925
	621	1851	2159	0.287633	0.857341
	726	818	870	0.834483	0.94023
	611	1275	1360	0.449265	0.9375
	990	1323	1631	0.60699	0.811159
	863	1014	1128	0.765071	0.898936
	1045	1368	1581	0.660974	0.865275
	754	1004	1008	0.748016	0.996032
	724	838	898	0.806236	0.933185
	893	1085	1222	0.730769	0.887889
	677	744	799	0.847309	0.931164

## Sheet: SI Fig18
Supplementary Fig. S18e
	cell number	density	volume
layer1	2021451	301704	6.7
layer2/3	4627117	411098	11.26
layer4	919627	550212	1.67
layer5	2431989	329497	7.38
layer6	1993070	430258	4.63

[truncated: 1 more sheets: SI Note Fig1]
